# Supplementary material for: Predicting Biochemical Recurrence After Robot-Assisted Prostatectomy with Interpretable Machine Learning Model
Source: J Clin Med. 2025 Oct 7;14(19):7079. doi: 10.3390/jcm14197079 (PMC12524934; doi:10.3390/jcm14197079)
Supplement: Supplementary file 1 [file jcm-14-07079-s001.zip]

Archive with 1 entries (1 files):
- jcm-3874736-supplementary.pdf
